# Supplementary material for: Honey Bee Pollination of Camellia oleifera and Mitigation of Toxic Crop Nectar
Source: Insects. 2025 Oct 5;16(10):1028. doi: 10.3390/insects16101028 (PMC12563362; doi:10.3390/insects16101028)
Supplement: Supplementary file 1 [file insects-16-01028-s001.zip]

Archive with 1 entries (1 files):
- insects-3866474-supplementary.pdf
